# Supplementary material for: Comparative Omics and Trait Analyses of Marine Pseudoalteromonas Phages Advance the Phage OTU Concept
Source: Front Microbiol. 2017 Jul 6;8:1241. doi: 10.3389/fmicb.2017.01241 (PMC5498523; doi:10.3389/fmicb.2017.01241)
Supplement: Supplementary file 3 [file Data_Sheet_3.XLSX]

## Sheet: annotations
Pseudoalteromonas phage PSA-HP1
locus tag	start	stop	size	strand	gene product	proteomics (NSAF)	number of TOV proteins with best hit to this PSA phage protein	number of previously singleton TOV proteins now affiliated with this PSA phage protein
PSAHP1_00001	1	1917	1916	+	T7-like DNA polymerase family A	none	6	0
PSAHP1_00002	1930	2586	656	+	phage protein	none	10	0
PSAHP1_00003	2586	2813	227	+	hypothetical protein	none	0	0
PSAHP1_00004	2822	3691	869	+	5'-3' exonuclease	none	29	0
PSAHP1_00005	3684	4031	347	+	MazG transcriptional regulator (PSA PC9)	none	0	0
PSAHP1_00006	4018	4209	191	+	phage protein	none	0	0
PSAHP1_00007	4206	4436	230	+	phage protein	none	1	0
PSAHP1_00008	4426	4866	440	+	Recombination endonuclease VII	none	6	0
PSAHP1_00009	4863	5618	755	+	3'-5' exonuclease/RNase H	none	12	0
PSAHP1_00010	5618	6100	482	+	phage protein	none	4	0
PSAHP1_00011	6183	6782	599	+	phage protein	none	1	0
PSAHP1_00012	6783	8564	1781	-	phage structural protein	0.0363408	1	0
PSAHP1_00013	8564	13387	4823	-	phage structural protein	0.0262542	5	0
PSAHP1_00014	13400	13831	431	-	phage protein	none	0	0
PSAHP1_00015	13833	14123	290	-	phage protein	none	0	0
PSAHP1_00016	14120	15220	1100	-	T7-like tubular tail B family-like protein	0.00525409	0	0
PSAHP1_00017	15303	15845	542	-	phage structural protein (PSA PC49)	0.00400058	0	0
PSAHP1_00018	15854	16816	962	-	T7-like tubular tail B family-like protein	0.00900234	2	0
PSAHP1_00019	16816	17034	218	-	phage protein	none	0	0
PSAHP1_00020	17034	17786	752	-	phage structural protein	0.00693937	2	0
PSAHP1_00021	17870	18388	518	-	phage structural protein	0.0641835	1	0
PSAHP1_00022	18397	19353	956	-	major capsid protein	0.711526	0	0
PSAHP1_00023	19364	20050	686	-	scaffold protein	none	1	0
PSAHP1_00024	20043	20324	281	-	phage protein	none	1	0
PSAHP1_00025	20487	22187	1700	-	phage portal protein	0.0319693	1	0
PSAHP1_00026	22184	23764	1580	-	Terminase, large subunit	none	4	0
PSAHP1_00027	23773	24066	293	-	phage protein	none	0	0
PSAHP1_00028	24068	24589	521	-	phage protein	none	0	0
PSAHP1_00029	24701	26944	2243	-	phage structural protein (PSA PC84)	0.0629652	3	2
PSAHP1_00030	26973	28913	1940	-	phage structural protein	0.0415646	2	2
PSAHP1_00031	28922	29332	410	-	phage protein (DUF3154)	none	33	0
PSAHP1_00032	30813	31295	482	+	phage protein	none	3	0
PSAHP1_00033	31349	31594	245	+	hypothetical protein	none	1	1
PSAHP1_00034	31604	31756	152	+	phage protein	none	0	0
PSAHP1_00035	31955	32290	335	+	phage protein	none	0	0
PSAHP1_00036	32275	32436	161	+	phage protein	none	0	0
PSAHP1_00037	32433	33002	569	+	spanin	none	0	0
PSAHP1_00038	33322	34167	845	+	phage protein	none	1	0
PSAHP1_00039	34158	34337	179	+	hypothetical protein	none	1	1
PSAHP1_00040	34346	34756	410	+	gamma-glutamyl cyclotransferase (AIG2 domain)	none	15	3
PSAHP1_00041	34856	35032	176	+	hypothetical protein	none	0	0
PSAHP1_00042	35032	36285	1253	+	glutamine amidotransferase	none	9	1
PSAHP1_00043	36282	37481	1199	+	COOH-NH2 ligase	none	0	0
PSAHP1_00044	37478	37765	287	+	phage protein	none	0	0
PSAHP1_00045	37758	38252	494	+	phage protein	none	0	0
PSAHP1_00046	38209	39438	1229	+	amidoligase	none	19	7
PSAHP1_00047	39383	39886	503	+	ATP-grasp enzyme (D-ala D-ala ligase C-terminus)	none	2	1
PSAHP1_00048	39879	40298	419	+	phage protein	none	1	0
PSAHP1_00049	40483	40704	221	+	glutaredoxin	none	0	0
PSAHP1_00050	40778	41728	950	+	primase/helicase	none	0	0
PSAHP1_00051	42034	42567	533	+	primase/helicase	none	0	0
PSAHP1_00052	42798	42977	179	+	primase/helicase	none	0	0
PSAHP1_00053	42970	43227	257	+	phage protein	none	0	0
PSAHP1_00054	43224	43886	662	+	sigma factor	none	1	0
PSAHP1_00055	43879	44133	254	+	phage protein	none	0	0
PSAHP1_00056	44133	44429	296	+	hypothetical protein	none	1	1
PSAHP1_00057	44429	45034	605	+	RNase_H superfamily	none	2	0
Pseudoalteromonas phage PSA-HS1
locus tag	start	stop	size	strand	gene product	proteomics (NSAF)	PSA with best hits to TOV	TOV now affiliated w/ PSA
PSAHS1_00001	3	197	194	+	Single-stranded DNA-binding protein (PSA PC1)	none	0	0
PSAHS1_00002	238	414	176	+	phage protein	none	0	0
PSAHS1_00003	407	613	206	+	phage protein	none	0	0
PSAHS1_00004	1057	1383	326	+	phage protein	none	0	0
PSAHS1_00005	1373	1564	191	+	phage protein	none	0	0
PSAHS1_00006	1561	1869	308	+	MazG nucleotide pyrophosphohydrolase (PSA PC9)	none	0	0
PSAHS1_00007	1950	2198	248	+	phage protein	none	0	0
PSAHS1_00008	2191	2343	152	+	Phage protein (PSA PC8)	none	0	0
PSAHS1_00009	2340	2681	341	+	Peptidase M15	none	0	0
PSAHS1_00010	2684	2866	182	+	phage protein	none	0	0
PSAHS1_00011	2863	3240	377	+	phage protein	none	0	0
PSAHS1_00012	3242	3400	158	+	phage protein	none	0	0
PSAHS1_00013	3343	5583	2240	-	phage tail-collar fibre protein (PSA PC13)	0.0385677	3	0
PSAHS1_00014	5585	8185	2600	-	phage tail fiber adhesin (PSA PC7)	0.00445755	0	1
PSAHS1_00015	8185	9060	875	-	phage protein (PSA PC6)	0.0194678	0	0
PSAHS1_00016	9060	11360	2300	-	phage tail tape measure protein	0.0141	0	0
PSAHS1_00017	11353	11625	272	-	phage protein	none	0	0
PSAHS1_00018	11712	12173	461	-	phage protein	none	0	0
PSAHS1_00019	12309	12548	239	+	phage protein	none	0	0
PSAHS1_00020	12565	13737	1172	-	phage structural protein	0.00765502	0	0
PSAHS1_00021	13734	14153	419	-	phage structural protein	0.00871735	0	0
PSAHS1_00022	14150	14530	380	-	phage protein	none	0	0
PSAHS1_00023	14530	14886	356	-	phage structural protein	0.00146334	0	0
PSAHS1_00024	14886	15368	482	-	phage structural protein	0.0769125	0	0
PSAHS1_00025	15542	15724	182	+	phage protein	none	0	0
PSAHS1_00026	15717	15899	182	+	phage protein (PSA PC5)	none	0	0
PSAHS1_00027	15901	16077	176	+	hypothetical protein	none	0	1
PSAHS1_00028	16108	17340	1232	-	phage structural protein	0.0103426	0	0
PSAHS1_00029	17412	17573	161	-	phage protein	none	0	0
PSAHS1_00030	17576	18535	959	-	major capsid protein	0.784788	0	0
PSAHS1_00031	18538	19248	710	-	phage minor structural protein, gp20 family	none	0	0
PSAHS1_00032	19329	20795	1466	-	phage structural protein (DUF4055)	0.0230958	0	0
PSAHS1_00033	20855	21211	356	-	DNA methylase	none	0	1
PSAHS1_00034	21256	21498	242	-	phage protein	none	0	1
PSAHS1_00035	22068	23231	1163	-	phage head morphogenesis protein	0.00511068	4	0
PSAHS1_00036	23234	24478	1244	-	Terminase, large subunit	none	0	0
PSAHS1_00037	24478	24936	458	-	Terminase, small subunit	none	0	0
PSAHS1_00038	25031	25219	188	-	protein of unknown function (DUF551)	none	0	0
PSAHS1_00039	25229	25396	167	-	phage protein	none	0	0
PSAHS1_00040	25393	25743	350	-	phage protein (PSA PC4)	none	0	0
PSAHS1_00041	25880	26257	377	-	hypothetical protein	none	0	1
PSAHS1_00042	26254	26742	488	-	hypothetical protein	none	0	2
PSAHS1_00043	27204	27734	530	-	DNA N-6-adenine-methyltransferase (Dam)	none	0	8
PSAHS1_00044	27997	28188	191	-	hypothetical protein	none	0	0
PSAHS1_00045	28185	28385	200	-	hypothetical protein	none	0	1
PSAHS1_00046	28458	28829	371	-	hypothetical protein	none	0	1
PSAHS1_00047	28861	29139	278	-	hypothetical protein	none	0	1
PSAHS1_00048	29151	29597	446	-	phage protein (PSA PC11)	none	0	10
PSAHS1_00049	29597	29977	380	-	phage protein	none	0	3
PSAHS1_00050	29974	30198	224	-	hypothetical protein	none	0	0
PSAHS1_00051	30202	31194	992	-	DNA primase (Toprim domain)	none	13	1
PSAHS1_00052	31191	32690	1499	-	DNA/RNA helicase superfamily II	none	21	1
PSAHS1_00053	32731	33183	452	-	plasmid replication protein (RepL)	none	1	1
PSAHS1_00054	33207	33338	131	-	hypothetical protein	none	0	0
PSAHS1_00055	33526	33780	254	-	hypothetical protein	none	1	1
PSAHS1_00056	33825	34181	356	-	hypothetical protein	none	1	1
PSAHS1_00057	34178	34372	194	-	phage protein	none	0	0
PSAHS1_00058	34369	34641	272	-	phage protein	none	0	0
PSAHS1_00059	34795	34980	185	+	Cro/C1-type transcriptional repressor	none	0	0
PSAHS1_00060	35102	35677	575	+	Essential recombination factor (ERF family)	none	398	19
PSAHS1_00061	35689	36405	716	+	phage protein	none	0	0
PSAHS1_00062	36415	36768	353	+	Single-stranded DNA-binding protein (PSA PC1)	none	65	0
Pseudoalteromonas phage PSA-HS2
locus tag	start	stop	size	strand	gene product	proteomics (NSAF)	PSA with best hits to TOV	TOV now affiliated w/ PSA
PSAHS2_00001	2	247	245	-	phage structural protein (PSA PC49)	0.0346824	0	0
PSAHS2_00002	665	844	179	-	hypothetical protein	none	2	2
PSAHS2_00003	857	1810	953	-	major capsid protein	0.435155	3	0
PSAHS2_00004	1823	2479	656	-	phage protein	none	0	2
PSAHS2_00005	2610	3368	758	-	DNA methylase (PSA PC2)	none	0	1
PSAHS2_00006	3951	4340	389	+	YopX protein	none	0	0
PSAHS2_00007	4337	5464	1127	-	phage putative head morphogenesis protein, SPP1 gp7 family	0.0103121	2	0
PSAHS2_00008	5519	5692	173	-	hypothetical protein	none	0	0
PSAHS2_00009	5811	6182	371	+	phage protein	none	0	1
PSAHS2_00010	6204	6449	245	+	hypothetical protein	none	0	0
PSAHS2_00011	6436	6651	215	+	phage protein	none	0	0
PSAHS2_00012	6709	8202	1493	-	phage structural protein (DUF4055)	0.0637862	2	2
PSAHS2_00013	8206	9777	1571	-	terminase, large subunit	none	44	6
PSAHS2_00014	9774	10184	410	-	terminase, small subunit	none	6	6
PSAHS2_00015	10295	10426	131	-	hypothetical protein	none	0	0
PSAHS2_00016	10423	10821	398	-	hypothetical protein	none	0	1
PSAHS2_00017	10895	11284	389	-	hypothetical protein	none	0	0
PSAHS2_00018	11308	11853	545	-	phage protein	none	0	4
PSAHS2_00019	11967	12350	383	-	dUTPase	none	0	0
PSAHS2_00020	12360	12551	191	-	hypothetical protein	none	0	0
PSAHS2_00021	12545	12976	431	-	phage protein	none	0	6
PSAHS2_00022	12979	13830	851	-	phage protein	none	133	1
PSAHS2_00023	13900	14346	446	-	phage protein (PSA PC11)	none	0	13
PSAHS2_00024	14333	14920	587	-	Bacteriophage Lambda NinG protein	none	0	0
PSAHS2_00025	14907	15068	161	-	hypothetical protein	none	0	0
PSAHS2_00026	15175	15318	143	-	hypothetical protein	none	0	0
PSAHS2_00027	15355	15531	176	-	phage protein	none	0	0
PSAHS2_00028	15532	15777	245	-	hypothetical protein	none	0	0
PSAHS2_00029	15782	16012	230	-	hypothetical protein	none	0	0
PSAHS2_00030	16095	16397	302	-	hypothetical protein	none	0	0
PSAHS2_00031	16390	16719	329	-	Protein of unknown function (DUF2591)	none	0	0
PSAHS2_00032	16719	16937	218	-	hypothetical protein	none	0	0
PSAHS2_00033	16937	17260	323	-	hypothetical protein	none	0	0
PSAHS2_00034	17260	18567	1307	-	Replicative DnaB-like helicase	none	6	1
PSAHS2_00035	18564	19334	770	-	phage protein	none	22	9
PSAHS2_00036	19386	19637	251	-	hypothetical protein	none	0	0
PSAHS2_00037	19772	20068	296	-	phage protein (PSA PC12)	none	2	1
PSAHS2_00038	20080	20295	215	-	phage protein	none	0	0
PSAHS2_00039	20292	20579	287	-	phage protein (PSA PC4)	none	0	0
PSAHS2_00040	20579	20773	194	-	phage protein	none	0	0
PSAHS2_00041	20773	20979	206	-	Protein of unknown function (DUF551)	none	0	0
PSAHS2_00042	20970	21338	368	-	hypothetical protein	none	0	0
PSAHS2_00043	21496	21657	161	+	hypothetical protein	none	0	0
PSAHS2_00044	21669	21893	224	+	hypothetical protein	none	0	1
PSAHS2_00045	21904	22584	680	+	phage protein	none	44	11
PSAHS2_00046	22577	23059	482	+	phage protein (Siphovirus Gp157 family)	none	0	1
PSAHS2_00047	23069	23542	473	+	Single-stranded DNA-binding protein	none	0	0
PSAHS2_00048	23650	23808	158	+	phage protein (PSA PC8)	none	0	0
PSAHS2_00049	23805	24020	215	+	hypothetical protein	none	0	0
PSAHS2_00050	24222	24740	518	+	phage protein	none	10	4
PSAHS2_00051	24982	25455	473	+	Protein of unknown function (DUF3154)	none	0	23
PSAHS2_00052	25486	27417	1931	-	phage structural protein (PSA PC84)	0.0607953	0	1
PSAHS2_00053	27417	30020	2603	-	phage tail fiber adhesin (PSA PC7)	0.0250876	2	1
PSAHS2_00054	30020	30853	833	-	phage structural protein (PSA PC6)	0.0364456	0	0
PSAHS2_00055	30853	33090	2237	-	phage tail tape measure protein	0.0502676	0	0
PSAHS2_00056	33087	33803	716	-	phage protein	none	1	0
PSAHS2_00057	33856	35013	1157	-	phage structural protein	0.19101	0	0
PSAHS2_00058	35016	35474	458	-	phage protein (DUF4128)	0.0280443	1	3
PSAHS2_00059	35471	35860	389	-	phage structural protein	0.00417967	1	0
PSAHS2_00060	35860	36276	416	-	phage structural protein	0.0217814	0	0
PSAHS2_00061	36276	36818	542	-	phage structural protein	0.0334374	1	0
PSAHS2_00062	36956	37279	323	+	phage protein	none	0	1
PSAHS2_00063	37279	37464	185	+	phage protein (PSA PC5)	none	0	0
Pseudoalteromonas phage PSA-HS4
(alias, incomplete Pseudoalteromonas phage H105/1)
locus tag	start	stop	size	strand	gene product	proteomics (NSAF)	PSA with best hits to TOV	TOV now affiliated w/ PSA
PSAHS4_00001	1	1173	1172	-	hypothetical	no proteomics data	0	0
PSAHS4_00002	1170	1589	419	-	hypothetical	no proteomics data	0	0
PSAHS4_00003	1586	1966	380	-	hypothetical	no proteomics data	0	0
PSAHS4_00004	1966	2322	356	-	hypothetical	no proteomics data	0	0
PSAHS4_00005	2322	2804	482	-	hypothetical	no proteomics data	0	0
PSAHS4_00006	2918	3307	389	+	hypothetical	no proteomics data	0	0
PSAHS4_00007	3304	3486	182	+	hypothetical	no proteomics data	0	0
PSAHS4_00008	3479	3661	182	+	hypothetical	no proteomics data	0	0
PSAHS4_00009	3633	3863	230	+	hypothetical	no proteomics data	0	0
PSAHS4_00010	3893	5125	1232	-	hypothetical	no proteomics data	0	0
PSAHS4_00011	5197	5358	161	-	hypothetical	no proteomics data	0	0
PSAHS4_00012	5361	6320	959	-	major capsid protein	no proteomics data	0	0
PSAHS4_00013	6323	7033	710	-	hypothetical	no proteomics data	0	0
PSAHS4_00014	7114	8580	1466	-	DUF4055	no proteomics data	0	0
PSAHS4_00015	8640	9326	686	-	DNA modification methylase	no proteomics data	0	0
PSAHS4_00016	9330	9710	380	-	hypothetical	no proteomics data	0	0
PSAHS4_00017	9846	9995	149	+	hypothetical	no proteomics data	0	0
PSAHS4_00018	10242	10514	272	-	hypothetical	no proteomics data	0	0
PSAHS4_00019	10697	10939	242	+	hypothetical	no proteomics data	0	0
PSAHS4_00020	10939	11115	176	+	hypothetical	no proteomics data	0	0
PSAHS4_00021	11172	12284	1112	-	Phage Mu protein F	no proteomics data	0	0
PSAHS4_00022	12287	12784	497	-	Terminase-like	no proteomics data	0	0
PSAHS4_00023	12958	13476	518	-	Terminase-like	no proteomics data	0	0
PSAHS4_00024	13556	14002	446	-	terminase small subunit	no proteomics data	0	0
PSAHS4_00025	14156	14323	167	-	hypothetical	no proteomics data	0	0
PSAHS4_00026	14504	14854	350	-	hypothetical	no proteomics data	0	0
PSAHS4_00027	14991	15317	326	-	hypothetical	no proteomics data	0	1
PSAHS4_00028	15289	15450	161	-	hypothetical	no proteomics data	0	0
PSAHS4_00029	16940	17122	182	-	hypothetical	no proteomics data	0	0
PSAHS4_00030	17119	17319	200	-	hypothetical	no proteomics data	0	1
PSAHS4_00031	17392	17766	374	-	hypothetical	no proteomics data	0	0
PSAHS4_00032	18098	18544	446	-	hypothetical	no proteomics data	7	12
PSAHS4_00033	18544	18924	380	-	hypothetical	no proteomics data	0	3
PSAHS4_00034	18934	19146	212	-	hypothetical	no proteomics data	0	0
PSAHS4_00035	19150	19500	350	-	Toprim domain	no proteomics data	18	1
PSAHS4_00036	19600	20145	545	-	hypothetical	no proteomics data	0	0
PSAHS4_00037	20278	21039	761	-	helicase	no proteomics data	0	0
PSAHS4_00038	21107	21682	575	-	Type III restriction enzyme, res subunit	no proteomics data	5	1
PSAHS4_00039	21664	21912	248	-	hypothetical	no proteomics data	0	0
PSAHS4_00040	21933	22190	257	-	GIY-YIG catalytic domain	no proteomics data	0	0
PSAHS4_00041	22190	22594	404	-	hypothetical	no proteomics data	0	1
PSAHS4_00042	22979	23233	254	-	hypothetical	no proteomics data	0	1
PSAHS4_00043	23287	23589	302	-	hypothetical	no proteomics data	0	0
PSAHS4_00044	23586	23780	194	-	hypothetical	no proteomics data	0	0
PSAHS4_00045	23777	24049	272	-	hypothetical	no proteomics data	0	0
PSAHS4_00046	24203	24388	185	+	Cro/C1-type HTH DNA-binding domain	no proteomics data	0	0
PSAHS4_00047	24406	24507	101	+	hypothetical	no proteomics data	0	0
PSAHS4_00048	24510	25082	572	+	ERF superfamily	no proteomics data	0	0
PSAHS4_00049	25094	25810	716	+	hypothetical	no proteomics data	0	0
PSAHS4_00050	25820	26371	551	+	single-strand binding protein	no proteomics data	0	0
PSAHS4_00051	26412	26588	176	+	hypothetical	no proteomics data	0	0
PSAHS4_00052	26581	27048	467	+	hypothetical	no proteomics data	0	0
PSAHS4_00053	27232	27558	326	+	hypothetical	no proteomics data	0	0
PSAHS4_00054	27548	27739	191	+	hypothetical	no proteomics data	0	0
PSAHS4_00055	27736	28044	308	+	MazG	no proteomics data	0	0
PSAHS4_00056	28125	28373	248	+	hypothetical	no proteomics data	0	0
PSAHS4_00057	28366	28518	152	+	hypothetical	no proteomics data	0	0
PSAHS4_00058	28515	28856	341	+	Peptidase M15	no proteomics data	0	0
PSAHS4_00059	28859	29041	182	+	hypothetical	no proteomics data	0	0
PSAHS4_00060	29038	29415	377	+	hypothetical	no proteomics data	0	0
PSAHS4_00061	29417	29575	158	+	hypothetical	no proteomics data	0	0
PSAHS4_00062	29518	31758	2240	-	hypothetical	no proteomics data	0	0
PSAHS4_00063	31760	34360	2600	-	hypothetical	no proteomics data	0	0
PSAHS4_00064	34360	35235	875	-	hypothetical	no proteomics data	0	0
PSAHS4_00065	35235	37535	2300	-	hypothetical	no proteomics data	0	0
PSAHS4_00066	37528	37800	272	-	hypothetical	no proteomics data	0	0
PSAHS4_00067	37887	38348	461	-	hypothetical	no proteomics data	0	0
PSAHS4_00068	38484	38723	239	+	hypothetical	no proteomics data	0	0
Pseudoalteromonas phage PSA-HS5
locus tag	start	stop	size	strand	gene product	proteomics (NSAF)	PSA with best hits to TOV	TOV now affiliated w/ PSA
PSAHS5_00001	3	884	881	-	phage protein	none	1	0
PSAHS5_00002	887	2131	1244	-	Terminase, large subunit	none	0	0
PSAHS5_00003	2131	2589	458	-	Terminase, small subunit	none	7	0
PSAHS5_00004	2684	2872	188	-	protein of unknown function (DUF551)	none	0	0
PSAHS5_00005	2882	3049	167	-	phage protein	none	0	0
PSAHS5_00006	3046	3396	350	-	phage protein (PSA PC4)	none	0	0
PSAHS5_00007	3533	3910	377	-	hypothetical protein	none	1	1
PSAHS5_00008	3907	4395	488	-	hypothetical protein	none	2	2
PSAHS5_00009	4857	5387	530	-	DNA N-6-adenine-methyltransferase (Dam)	none	27	8
PSAHS5_00010	5496	5840	344	-	hypothetical protein	none	1	2
PSAHS5_00011	5837	6037	200	-	hypothetical protein	none	1	1
PSAHS5_00012	6110	6481	371	-	hypothetical protein	none	1	1
PSAHS5_00013	6513	6791	278	-	hypothetical protein	none	1	1
PSAHS5_00014	6803	7249	446	-	phage protein (PSA PC11)	none	2	10
PSAHS5_00015	7249	7629	380	-	phage protein	none	3	3
PSAHS5_00016	7626	7850	224	-	hypothetical protein	none	0	0
PSAHS5_00017	7854	8846	992	-	DNA primase (Toprim domain)	none	19	1
PSAHS5_00018	8851	10374	1523	-	DNA/RNA helicase superfamily II	none	3	1
PSAHS5_00019	10409	10879	470	-	GIY-YIG catalytic domain	none	0	0
PSAHS5_00020	10879	11283	404	-	phage protein	none	1	1
PSAHS5_00021	11687	11941	254	-	hypothetical protein	none	0	1
PSAHS5_00022	11995	12297	302	-	phage protein (PSA PC12)	none	0	0
PSAHS5_00023	12294	12488	194	-	phage protein	none	0	0
PSAHS5_00024	12485	12757	272	-	phage protein	none	0	0
PSAHS5_00025	12911	13096	185	+	Cro/C1-type transcriptional repressor	none	0	0
PSAHS5_00026	13218	13790	572	+	Essential recombination factor (ERF family)	none	0	0
PSAHS5_00027	13802	14518	716	+	phage protein	none	0	0
PSAHS5_00028	14528	15079	551	+	Single-stranded DNA-binding protein (PSA PC1)	none	0	0
PSAHS5_00029	15120	15296	176	+	phage protein	none	0	0
PSAHS5_00030	15289	15756	467	+	phage protein	none	0	0
PSAHS5_00031	15940	16266	326	+	phage protein	none	0	0
PSAHS5_00032	16256	16447	191	+	phage protein	none	0	0
PSAHS5_00033	16444	16752	308	+	MazG nucleotide pyrophosphohydrolase (PSA PC9)	none	0	0
PSAHS5_00034	16833	17081	248	+	phage protein	none	0	0
PSAHS5_00035	17074	17226	152	+	phage protein (PSA PC8)	none	0	0
PSAHS5_00036	17223	17564	341	+	Peptidase M15	none	0	0
PSAHS5_00037	17567	17749	182	+	phage protein	none	0	0
PSAHS5_00038	17746	18123	377	+	phage protein	none	0	0
PSAHS5_00039	18125	18283	158	+	phage protein	none	0	0
PSAHS5_00040	18226	20466	2240	-	phage tail-collar fibre protein (PSA PC13)	0.0327443	0	0
PSAHS5_00041	20468	23068	2600	-	phage tail fiber adhesin (PSA PC7)	0.00457543	6	1
PSAHS5_00042	23068	23943	875	-	phage structural protein (PSA PC6)	0.0348249	0	0
PSAHS5_00043	23943	26243	2300	-	phage tail tape measure protein	0.0237301	0	0
PSAHS5_00044	26236	26508	272	-	phage protein	none	1	0
PSAHS5_00045	26595	27056	461	-	phage protein	none	3	0
PSAHS5_00046	27192	27431	239	+	phage protein	none	0	0
PSAHS5_00047	27448	28620	1172	-	phage structural protein	0.00759406	0	0
PSAHS5_00048	28617	29036	419	-	phage structural protein	0.0323019	1	0
PSAHS5_00049	29033	29413	380	-	phage structural protein	0.00122058	0	0
PSAHS5_00050	29413	29769	356	-	phage structural protein	0.00228311	1	0
PSAHS5_00051	29769	30251	482	-	phage structural protein	0.0624786	2	0
PSAHS5_00052	30425	30607	182	+	phage protein	none	0	0
PSAHS5_00053	30600	30782	182	+	phage protein (PSA PC5)	none	1	0
PSAHS5_00054	30784	30960	176	+	hypothetical protein	none	1	1
PSAHS5_00055	30991	32223	1232	-	phage structural protein	0.0218996	4	0
PSAHS5_00056	32295	32456	161	-	hypothetical protein	none	0	0
PSAHS5_00057	32459	33418	959	-	major capsid protein	0.715524	0	0
PSAHS5_00058	33421	34131	710	-	phage minor structural protein	none	0	0
PSAHS5_00059	34212	35678	1466	-	phage structural protein (DUF4055)	0.02908	5	0
PSAHS5_00060	35738	36094	356	-	DNA methylase	none	30	1
PSAHS5_00061	36139	36381	242	-	phage protein	none	3	1
PSAHS5_00062	36951	37229	278	-	phage head morphogenesis protein	0.0071763	2	0
								0
Pseudoalteromonas phage PSA-HS6								0
locus tag	start	stop	size	strand	gene product	proteomics (NSAF)	PSA with best hits to TOV	TOV now affiliated w/ PSA
PSAHS6_00001	17	148	131	+	hypothetical protein	none	0	0
PSAHS6_00002	322	930	608	-	phage protein	none	0	0
PSAHS6_00003	1220	1489	269	+	Transcriptional regulator, Nlp family	none	0	0
PSAHS6_00004	1489	3699	2210	+	Mu transposase, C-terminal/Integrase core domain	none	23	15
PSAHS6_00005	3711	4418	707	+	DNA transposition protein	none	1	1
PSAHS6_00006	4429	5031	602	+	phage protein	none	1	1
PSAHS6_00007	5018	5347	329	+	Transcriptional regulator, LacI family	none	2	0
PSAHS6_00008	5350	5556	206	+	phage protein	none	0	0
PSAHS6_00009	5563	6165	602	+	Protein of unknown function (DUF3164)	none	0	0
PSAHS6_00010	6176	6358	182	+	phage protein	none	0	0
PSAHS6_00011	6456	6635	179	+	phage protein	none	0	0
PSAHS6_00012	6628	7239	611	+	Mu-like prophage protein gp16 (DUF1018)	none	1	0
PSAHS6_00013	7211	7708	497	+	phage protein	none	1	0
PSAHS6_00014	7705	8049	344	+	phage protein	none	0	0
PSAHS6_00015	8046	8462	416	+	Mor transcription activator	none	1	1
PSAHS6_00016	8462	8815	353	+	phage protein	none	0	0
PSAHS6_00017	8812	9090	278	+	phage protein	none	2	2
PSAHS6_00018	9103	9363	260	+	Adhesin biosynthesis transcriptional regulator	none	1	0
PSAHS6_00019	9394	9810	416	-	phage protein (DUF4124), PSA PC3	none	0	0
PSAHS6_00020	9977	10576	599	+	Peptidoglycan binding domain/Glycosyl hydrolase 108	none	16	1
PSAHS6_00021	10576	10839	263	+	phage protein	none	0	0
PSAHS6_00022	10829	11110	281	+	phage protein	none	0	0
PSAHS6_00023	11100	11546	446	+	phage protein	none	68	28
PSAHS6_00024	11543	11764	221	+	Transcriptional regulator, TraR/DksA family	none	0	0
PSAHS6_00025	11766	12080	314	+	phage protein (DUF2730)	none	0	0
PSAHS6_00026	12115	12414	299	+	phage protein	none	2	1
PSAHS6_00027	12417	13013	596	+	phage protein (DUF3486)	none	0	0
PSAHS6_00028	13006	14610	1604	+	Terminase, large subunit (Mu-like headful)	none	2	0
PSAHS6_00029	14610	14765	155	+	phage protein	none	0	0
PSAHS6_00030	14762	16327	1565	+	Mu-like prophage protein gp29 of unknown function (DUF935)	none	3	1
PSAHS6_00031	16328	17809	1481	+	Phage Mu protein F-like protein/virion head morphogenesis protein	0.0487626	12	9
PSAHS6_00032	17806	18033	227	+	phage protein	0.0141543	0	0
PSAHS6_00033	18033	18275	242	+	Phage virion morphogenesis family, tail completion and head joining	none	0	0
PSAHS6_00034	18284	18487	203	+	Phage virion morphogenesis family, tail completion and head joining	none	0	0
PSAHS6_00035	18625	18792	167	+	phage structural protein	none	0	0
PSAHS6_00036	18780	19916	1136	+	phage minor tail protein, Lysophospholipase L1 domain	0.0394463	1	0
PSAHS6_00037	19976	20233	257	+	phage structural protein	0.161047	0	0
PSAHS6_00038	20333	21502	1169	+	Mu-like prophage I protein	0.0131591	4	0
PSAHS6_00039	21502	22410	908	+	Mu-like prophage major head subunit gpT	none	3	1
PSAHS6_00040	22485	22967	482	+	major capsid protein	0.442056	0	0
PSAHS6_00041	22968	23396	428	+	Mu-like prophage protein gp36 (DUF1320)	none	9	0
PSAHS6_00042	23396	23815	419	+	phage protein	0.0830318	0	0
PSAHS6_00043	23817	24566	749	+	phage structural protein	none	8	8
PSAHS6_00044	24646	28227	3581	+	phage tape measure domain	0.117492	33	3
PSAHS6_00045	28224	28586	362	+	phage protein	0.0428534	0	0
PSAHS6_00046	28597	30708	2111	+	phage structural protein	none	0	0
PSAHS6_00047	30713	31369	656	+	phage structural protein	0.010845	0	0
PSAHS6_00048	31432	31668	236	+	phage structural protein	0.00925472	0	0
PSAHS6_00049	31668	31994	326	+	phage protein	0.0140363	0	0
PSAHS6_00050	31991	33826	1835	+	phage structural protein	none	2	0
PSAHS6_00051	33819	34043	224	+	phage protein	0.00386232	0	0
PSAHS6_00052	34120	34296	176	+	phage protein	none	0	0
PSAHS6_00053	34296	34868	572	+	phage protein	none	0	0
PSAHS6_00054	34820	35194	374	+	phage protein	none	0	0
						none	0	0
Pseudoalteromonas phage PSA-HS8
locus tag	start	stop	size	strand	gene product	proteomics (NSAF)	PSA with best hits to TOV	TOV now affiliated w/ PSA
PSAHS8_00001	3	851	848	+	phage protein	no proteomics data	81	1
PSAHS8_00002	854	1285	431	+	phage protein	no proteomics data	6	6
PSAHS8_00003	1279	1470	191	+	hypothetical protein	no proteomics data	0	0
PSAHS8_00004	1480	1863	383	+	dUTPase	no proteomics data	0	0
PSAHS8_00005	1977	2522	545	+	phage protein	no proteomics data	4	4
PSAHS8_00006	2546	2935	389	+	hypothetical protein	no proteomics data	0	0
PSAHS8_00007	3009	3407	398	+	hypothetical protein	no proteomics data	1	1
PSAHS8_00008	3404	3535	131	+	hypothetical protein	no proteomics data	0	0
PSAHS8_00009	3646	4056	410	+	terminase small subunit	no proteomics data	7	5
PSAHS8_00010	4053	5624	1571	+	terminase, large subunit	no proteomics data	21	6
PSAHS8_00011	5628	7121	1493	+	phage structural protein (DUF4055)	no proteomics data	2	2
PSAHS8_00012	7153	7923	770	-	phage protein	no proteomics data	1	1
PSAHS8_00013	8037	8381	344	+	phage protein	no proteomics data	0	0
PSAHS8_00014	8381	8542	161	+	hypothetical protein	no proteomics data	2	2
PSAHS8_00015	8608	9735	1127	+	phage putative head morphogenesis protein, SPP1 gp7 family	no proteomics data	3	0
PSAHS8_00016	9732	10121	389	-	YopX protein	no proteomics data	1	0
PSAHS8_00017	10704	11462	758	+	DNA methylase (PSA PC2)	no proteomics data	78	1
PSAHS8_00018	11593	12249	656	+	phage protein	no proteomics data	2	2
PSAHS8_00019	12263	13216	953	+	major capsid protein	no proteomics data	0	0
PSAHS8_00020	13228	13401	173	+	hypothetical protein	no proteomics data	0	2
PSAHS8_00021	13630	13785	155	-	hypothetical protein	no proteomics data	0	0
PSAHS8_00022	13818	14129	311	+	phage structural protein (PSA PC49)	no proteomics data	0	0
PSAHS8_00023	14160	14354	194	-	hypothetical protein	no proteomics data	0	0
PSAHS8_00024	14329	14514	185	-	phage protein (PSA PC5)	no proteomics data	0	0
PSAHS8_00025	14514	14837	323	-	phage protein	no proteomics data	1	1
PSAHS8_00026	14975	15517	542	+	phage structural protein	no proteomics data	1	0
PSAHS8_00027	15514	15657	143	+	hypothetical protein	no proteomics data	0	0
PSAHS8_00028	15647	16063	416	+	phage structural protein	no proteomics data	0	0
PSAHS8_00029	16063	16452	389	+	phage structural protein	no proteomics data	1	0
PSAHS8_00030	16449	16907	458	+	phage structural protein (DUF4128)	no proteomics data	2	2
PSAHS8_00031	16910	18067	1157	+	phage structural protein	no proteomics data	1	0
PSAHS8_00032	18120	18836	716	+	phage protein	no proteomics data	0	0
PSAHS8_00033	18833	21070	2237	+	phage tail tape measure protein	no proteomics data	2	0
PSAHS8_00034	21070	21903	833	+	phage structural protein (PSA PC6)	no proteomics data	0	0
PSAHS8_00035	21903	24506	2603	+	phage tail fiber adhesin (PSA PC7)	no proteomics data	2	1
PSAHS8_00036	24506	26437	1931	+	phage structural protein (PSA PC84)	no proteomics data	1	1
PSAHS8_00037	26468	26941	473	-	protein of unknown function (DUF3154)	no proteomics data	38	23
PSAHS8_00038	27183	27689	506	-	phage protein	no proteomics data	15	3
PSAHS8_00039	27891	28103	212	-	hypothetical protein	no proteomics data	0	0
PSAHS8_00040	28103	28261	158	-	phage protein (PSA PC8)	no proteomics data	0	0
PSAHS8_00041	28369	28842	473	-	Single-stranded DNA-binding protein	no proteomics data	14	0
PSAHS8_00042	28852	29334	482	-	phage protein (Siphovirus Gp157 family)	no proteomics data	6	1
PSAHS8_00043	29327	30007	680	-	phage protein	no proteomics data	63	11
PSAHS8_00044	30018	30242	224	-	hypothetical protein	no proteomics data	1	1
PSAHS8_00045	30254	30415	161	-	hypothetical protein	no proteomics data	0	0
PSAHS8_00046	30573	30944	371	+	hypothetical protein	no proteomics data	0	0
PSAHS8_00047	30934	31128	194	+	phage protein	no proteomics data	0	0
PSAHS8_00048	31128	31415	287	+	phage protein (PSA PC4)	no proteomics data	1	0
PSAHS8_00049	31415	31597	182	+	hypothetical protein	no proteomics data	0	0
PSAHS8_00050	31590	31754	164	+	phage protein	no proteomics data	0	0
PSAHS8_00051	31766	32062	296	+	phage protein (PSA PC12)	no proteomics data	0	1
PSAHS8_00052	32175	32426	251	+	hypothetical protein	no proteomics data	0	0
PSAHS8_00053	32478	33233	755	+	phage protein (DUF1376)	no proteomics data	9	0
PSAHS8_00054	33226	34581	1355	+	Replicative DnaB-like helicase	no proteomics data	0	0
PSAHS8_00055	34581	34799	218	+	hypothetical protein	no proteomics data	0	0
PSAHS8_00056	34799	35125	326	+	phage protein (DUF2591)	no proteomics data	0	0
PSAHS8_00057	35118	35420	302	+	hypothetical protein	no proteomics data	0	0
PSAHS8_00058	35503	35733	230	+	hypothetical protein	no proteomics data	0	0
PSAHS8_00059	35738	35983	245	+	hypothetical protein	no proteomics data	0	0
PSAHS8_00060	35984	36160	176	+	phage protein	no proteomics data	0	0
PSAHS8_00061	36197	36340	143	+	hypothetical protein	no proteomics data	0	0
PSAHS8_00062	36447	36608	161	+	hypothetical protein	no proteomics data	0	0
PSAHS8_00063	36595	37182	587	+	Bacteriophage Lambda NinG protein	no proteomics data	0	0
PSAHS8_00064	37169	37615	446	+	phage protein (PSA PC11)	no proteomics data	7	13
Pseudoalteromonas phage PSA-HM1
locus tag	start	stop	size	strand	gene product	proteomics (NSAF)	PSA with best hits to TOV	TOV now affiliated w/ PSA
PSAHM1_00002	701	850	149	-	hypothetical protein	none	3	3
PSAHM1_00003	1244	1429	185	-	hypothetical protein	none	0	0
PSAHM1_00004	1530	1673	143	-	hypothetical protein	none	3	3
PSAHM1_00005	1696	1821	125	-	hypothetical protein	none	0	0
PSAHM1_00006	1959	2246	287	-	hypothetical protein	none	1	1
PSAHM1_00007	2510	2863	353	-	phage protein	none	2	1
PSAHM1_00008	2967	3182	215	-	hypothetical protein	none	1	1
PSAHM1_00009	3292	3498	206	-	hypothetical protein	none	0	0
PSAHM1_00010	3602	3985	383	-	hypothetical protein	none	2	2
PSAHM1_00011	4101	4607	506	-	Pyrimidine dimer DNA glycosylase (T4-GC 1567)	none	0	0
PSAHM1_00012	4794	4934	140	+	hypothetical protein	none	1	1
PSAHM1_00013	5696	6073	377	-	phage protein (T4-GC 2132)	none	1	1
PSAHM1_00014	6075	6836	761	-	phage protein (T4-GC 2133)	none	2	0
PSAHM1_00015	6848	7324	476	-	phosphatase (T4-GC 1557)	none	3	0
PSAHM1_00016	7321	7758	437	-	phage protein (T4-GC 1894)	none	5	1
PSAHM1_00017	7755	7967	212	-	hypothetical protein	none	0	0
PSAHM1_00018	7957	8220	263	-	hypothetical protein	none	1	1
PSAHM1_00019	8230	8409	179	-	hypothetical protein	none	0	0
PSAHM1_00020	8449	8940	491	-	hypothetical protein	none	0	0
PSAHM1_00021	8944	9261	317	-	phage protein	none	1	1
PSAHM1_00022	9263	9586	323	-	hypothetical protein	none	0	0
PSAHM1_00023	9720	10394	674	-	AP2 domain-containing protein (T4-GC 528)	none	17	0
PSAHM1_00024	10396	11697	1301	-	phage protein	none	6	2
PSAHM1_00025	11828	12013	185	-	hypothetical protein	none	1	1
PSAHM1_00026	12285	12824	539	-	hypothetical protein	none	1	1
PSAHM1_00027	12814	12969	155	-	hypothetical protein	none	0	0
PSAHM1_00028	12966	13409	443	-	hypothetical protein	none	1	1
PSAHM1_00029	13406	13636	230	-	hypothetical protein	none	0	0
PSAHM1_00030	13639	13869	230	-	hypothetical protein	none	0	0
PSAHM1_00031	13984	14898	914	-	PseT Polynucleotide 5'-kinase and 3'-phosphatase (T4-GC 1648)	none	8	0
PSAHM1_00032	14888	15964	1076	-	RnlA RNA ligase (T4-GC 1653)	none	1	0
PSAHM1_00033	15977	16225	248	-	hypothetical protein	none	3	3
PSAHM1_00034	16307	16699	392	-	hypothetical protein	none	3	0
PSAHM1_00035	16710	17843	1133	-	hypothetical protein	none	3	0
PSAHM1_00036	17846	18103	257	-	hypothetical protein	none	1	1
PSAHM1_00037	18107	18274	167	-	hypothetical protein	none	3	3
PSAHM1_00038	18349	18573	224	-	hypothetical protein	none	0	0
PSAHM1_00039	18563	18790	227	-	hypothetical protein	none	0	0
PSAHM1_00040	18768	19424	656	-	spanin	none	0	0
PSAHM1_00041	19427	19642	215	-	hypothetical protein	none	0	0
PSAHM1_00042	19653	20276	623	-	Transglycosylase SLT domain (T4-GC 1559)	none	1	0
PSAHM1_00043	20273	20512	239	-	hypothetical protein	none	1	1
PSAHM1_00044	20509	20703	194	-	hypothetical protein	none	0	0
PSAHM1_00045	20700	20936	236	-	phage protein	none	3	2
PSAHM1_00046	20933	21085	152	-	hypothetical protein	none	0	0
PSAHM1_00047	21082	21282	200	-	hypothetical protein	none	3	3
PSAHM1_00048	21287	21415	128	-	hypothetical protein	none	0	0
PSAHM1_00049	21412	21699	287	-	phage protein	none	1	0
PSAHM1_00050	21696	22139	443	-	phage protein	none	3	2
PSAHM1_00051	22136	22324	188	-	phage protein	none	0	0
PSAHM1_00052	22400	22702	302	-	hypothetical protein	none	0	0
PSAHM1_00053	22717	23022	305	-	hypothetical protein	none	1	1
PSAHM1_00054	23029	23232	203	-	hypothetical protein	none	0	0
PSAHM1_00055	23401	23598	197	+	hypothetical protein	none	0	0
PSAHM1_00056	23595	23876	281	+	hypothetical protein	none	0	0
PSAHM1_00057	23873	24115	242	+	hypothetical protein	none	1	1
PSAHM1_00058	24115	24444	329	+	hypothetical protein	none	0	0
PSAHM1_00059	24446	25066	620	+	phage protein	none	3	3
PSAHM1_00060	25069	25242	173	+	hypothetical protein	none	0	0
PSAHM1_00061	25245	25556	311	+	phage protein	none	0	0
PSAHM1_00062	25553	25747	194	+	hypothetical protein	none	0	0
PSAHM1_00063	25802	26218	416	+	phage protein	none	0	0
PSAHM1_00064	26524	26952	428	+	hypothetical protein	none	0	0
PSAHM1_00065	26962	27234	272	+	hypothetical protein	none	3	3
PSAHM1_00066	27274	28242	968	+	phage protein (T4-GC 528)	none	0	0
PSAHM1_00067	28245	30281	2036	+	primase/helicase	none	3	0
PSAHM1_00068	30326	32674	2348	+	DNA polymerase family A	none	6	0
PSAHM1_00069	32960	33166	206	+	hypothetical protein	none	1	0
PSAHM1_00070	33132	33833	701	+	endodeoxyribonuclease (T4-GC 568)	none	0	0
PSAHM1_00071	33966	34193	227	+	hypothetical protein	none	1	1
PSAHM1_00072	34276	34503	227	+	phage protein	none	0	0
PSAHM1_00073	34506	34853	347	+	phage protein	none	2	2
PSAHM1_00074	34846	35478	632	+	phage protein	none	2	0
PSAHM1_00075	35567	35968	401	+	hypothetical protein	none	0	0
PSAHM1_00076	35970	36278	308	+	hypothetical protein	none	1	1
PSAHM1_00077	36289	36447	158	+	hypothetical protein	none	0	0
PSAHM1_00078	36639	37811	1172	+	phage protein	none	2	0
PSAHM1_00079	37870	38328	458	+	baseplate wedge protein	none	0	0
PSAHM1_00080	38495	38854	359	+	hypothetical protein	none	4	4
PSAHM1_00081	38879	41245	2366	-	phage protein	none	2	1
PSAHM1_00082	41301	42155	854	-	phage structural protein (DUF2612)	0.00331526	5	1
PSAHM1_00083	42157	43599	1442	-	baseplate	0.0050872	4	2
PSAHM1_00084	43614	43970	356	-	phage structural protein	0.00233223	2	0
PSAHM1_00085	43987	44178	191	-	phage protein	none	1	1
PSAHM1_00086	44184	44903	719	-	phage structural protein	0.00115639	5	0
PSAHM1_00087	44953	46035	1082	-	phage protein	none	8	3
PSAHM1_00088	46016	46369	353	-	phage protein	none	2	1
PSAHM1_00089	46366	46983	617	-	phage structural protein	0.00338457	2	2
PSAHM1_00090	46987	47955	968	-	phage structural protein	0.00420507	3	0
PSAHM1_00091	48954	49484	530	-	HNH endonuclease (T4-GC 287)	none	7	2
PSAHM1_00092	49586	50704	1118	-	phage structural protein	0.00335728	7	2
PSAHM1_00093	50764	51030	266	-	hypothetical protein	none	1	1
PSAHM1_00094	50976	51440	464	-	hypothetical protein	none	1	0
PSAHM1_00095	51526	52038	512	-	phage structural protein	0.0491633	0	0
PSAHM1_00096	52050	53426	1376	-	phage structural protein (DUF3383)	0.0281163	1	0
PSAHM1_00097	53442	54158	716	-	hypothetical protein	none	1	1
PSAHM1_00098	54151	54531	380	-	phage protein	none	1	1
PSAHM1_00099	54528	55025	497	-	hypothetical protein	none	4	4
PSAHM1_00100	55194	55742	548	-	phage structural protein	none	4	0
PSAHM1_00101	55756	56301	545	-	phage structural protein	0.00225028	5	1
PSAHM1_00102	56324	56611	287	-	hypothetical protein	none	1	1
PSAHM1_00103	56651	57493	842	-	phage structural protein	0.0282239	4	2
PSAHM1_00104	57578	57925	347	+	hypothetical protein	none	0	0
PSAHM1_00105	57992	58477	485	-	phage protein	none	0	0
PSAHM1_00106	58507	59952	1445	-	phage protein (T4-GC 2797)	none	0	0
PSAHM1_00107	60067	61107	1040	-	Phage major capsid protein E	0.351777	3	0
PSAHM1_00108	61141	61506	365	-	phage structural protein	0.328601	2	2
PSAHM1_00109	61554	63011	1457	-	Peptidase family S49	0.000567556	7	0
PSAHM1_00110	63127	63579	452	-	phage structural protein	0.0545715	0	0
PSAHM1_00111	63830	64522	692	-	endodeoxyribonuclease (T4-GC 568)	none	0	0
PSAHM1_00112	64686	65732	1046	-	phage structural protein	0.0336289	3	0
PSAHM1_00113	65878	68508	2630	-	Terminase domain/Intein/homing endonuclease	none	3	0
PSAHM1_00114	68566	68883	317	-	hypothetical protein	none	1	1
PSAHM1_00115	69274	70674	1400	-	phage structural protein	0.0225349	2	0
PSAHM1_00116	70674	70886	212	-	hypothetical protein	none	0	0
PSAHM1_00117	70954	71460	506	-	hypothetical protein	none	3	3
PSAHM1_00118	71475	71756	281	-	hypothetical protein	none	2	2
PSAHM1_00119	71952	72021	69	-	hypothetical protein	none	0	0
PSAHM1_00120	72026	72099	73	-	hypothetical protein	none	0	0
PSAHM1_00121	72536	72835	299	-	hypothetical protein	none	0	0
PSAHM1_00122	72939	73655	716	-	3'-5' exonuclease (RNase_T family)	none	4	2
PSAHM1_00123	73652	73798	146	-	hypothetical protein	none	0	0
PSAHM1_00124	73791	74042	251	-	phage protein	none	2	1
PSAHM1_00125	74044	74250	206	-	hypothetical protein	none	0	0
PSAHM1_00126	74247	74474	227	-	hypothetical protein	none	1	1
PSAHM1_00127	74471	74656	185	-	hypothetical protein	none	2	2
PSAHM1_00128	74653	74982	329	-	hypothetical protein	none	2	2
PSAHM1_00129	75213	76025	812	-	MobE homing endonuclease (T4-GC 1657)	none	0	0
PSAHM1_00130	76068	77339	1271	-	phage protein	none	9	1
PSAHM1_00131	77281	77481	200	-	phage protein	none	0	0
PSAHM1_00132	77586	77828	242	-	phage protein	none	0	0
PSAHM1_00133	77911	78162	251	-	hypothetical protein	none	0	0
PSAHM1_00134	78162	78455	293	-	hypothetical protein	none	1	1
PSAHM1_00135	78439	78783	344	-	phage protein	none	1	0
PSAHM1_00136	78948	79343	395	+	hypothetical protein	none	1	1
PSAHM1_00137	79446	79946	500	+	hypothetical protein	none	5	5
PSAHM1_00138	79943	80437	494	+	phage protein	none	7	2
PSAHM1_00139	80434	80676	242	+	hypothetical protein	none	2	2
PSAHM1_00140	80676	81428	752	+	gp12 short tail fiber (T4-GC 1598)	0.0133945	2	0
PSAHM1_00141	81450	84107	2657	+	phage structural protein	0.022397	5	2
PSAHM1_00142	84289	84717	428	+	hypothetical protein	none	3	3
PSAHM1_00143	84704	85189	485	+	hypothetical protein	none	1	1
PSAHM1_00144	85179	85385	206	+	hypothetical protein	none	1	1
PSAHM1_00145	85382	85840	458	+	hypothetical protein	none	4	4
PSAHM1_00146	85821	86183	362	+	hypothetical protein	none	1	1
PSAHM1_00147	86212	86379	167	+	hypothetical protein	none	1	1
PSAHM1_00148	86364	86636	272	+	hypothetical protein	none	0	0
PSAHM1_00149	86633	87256	623	+	phage protein	none	1	0
PSAHM1_00150	87253	87633	380	+	hypothetical protein	none	1	1
PSAHM1_00151	87626	88969	1343	+	gp30 DNA ligase (T4-GC 1627)	none	4	0
PSAHM1_00152	89072	90304	1232	+	phage protein	none	2	1
PSAHM1_00153	90304	91281	977	+	phage protein	none	3	0
PSAHM1_00154	91250	91561	311	+	phage protein	none	1	1
PSAHM1_00155	91554	91763	209	+	hypothetical protein	none	0	0
PSAHM1_00156	91763	91951	188	+	hypothetical protein	none	2	2
PSAHM1_00157	91979	92206	227	+	hypothetical protein	none	0	0
PSAHM1_00158	92190	92447	257	+	hypothetical protein	none	1	1
PSAHM1_00159	92450	92647	197	+	hypothetical protein	none	3	3
PSAHM1_00160	92718	92942	224	+	phage protein	none	0	0
PSAHM1_00161	92945	93376	431	+	phage protein	none	1	1
PSAHM1_00162	93381	93545	164	+	hypothetical protein	none	0	0
PSAHM1_00163	93560	93958	398	+	Protein of unknown function (DUF551)	none	0	0
PSAHM1_00164	93955	95214	1259	+	phage protein	none	7	1
PSAHM1_00165	95216	96121	905	+	phage protein (T4-GC 2797)	none	0	0
PSAHM1_00166	96192	96524	332	+	phage protein	none	0	0
PSAHM1_00167	96536	96724	188	+	phage protein (T4-GC 444)	none	0	0
PSAHM1_00168	96740	96955	215	+	hypothetical protein	none	1	1
PSAHM1_00169	97053	97937	884	+	exonuclease, RdgC	none	4	4
PSAHM1_00170	98106	98348	242	+	hypothetical protein	none	3	3
PSAHM1_00171	98345	98770	425	+	hypothetical protein	none	2	2
PSAHM1_00172	98763	100322	1559	+	phage protein	none	0	0
PSAHM1_00173	100326	100580	254	+	hypothetical protein	none	3	3
PSAHM1_00174	100585	101262	677	+	phage protein	none	5	4
PSAHM1_00175	101262	101546	284	+	hypothetical protein	none	2	2
PSAHM1_00176	101546	101734	188	+	hypothetical protein	none	1	1
PSAHM1_00177	101731	102288	557	+	HNH endonuclease	none	1	0
PSAHM1_00178	102354	102659	305	+	hypothetical protein	none	3	3
PSAHM1_00179	102652	102993	341	+	hypothetical protein	none	1	1
PSAHM1_00180	103011	103946	935	+	Thymidylate synthase complementing protein	none	1	0
PSAHM1_00181	104053	104232	179	+	hypothetical protein	none	0	0
PSAHM1_00182	104251	104508	257	+	hypothetical protein	none	1	1
PSAHM1_00183	104519	105787	1268	+	NrdA ribonucleotide reductase A subunit (T4-GC 203)	none	0	0
PSAHM1_00184	106049	107017	968	+	NrdA ribonucleotide reductase A subunit, barrel domain (T4-GC 203)	none	1	0
PSAHM1_00185	107070	108407	1337	+	NrdB ribonucleotide reductase A subunit (T4-GC 204)	none	2	0
PSAHM1_00186	108418	108717	299	+	hypothetical protein	none	0	0
PSAHM1_00187	108738	109451	713	+	hypothetical protein	none	3	3
PSAHM1_00188	109448	109741	293	+	hypothetical protein	none	0	0
PSAHM1_00189	109731	110312	581	+	Peptidoglycan domain/Glycosyl hydrolase 108	none	2	0
PSAHM1_00190	110321	110524	203	+	hypothetical protein	none	0	0
PSAHM1_00191	110526	110711	185	+	hypothetical protein	none	0	0
PSAHM1_00192	110747	111571	824	+	PhoH P-Starvation inducible protein (T4-GC 322)	none	2	2
PSAHM1_00193	111603	112268	665	+	phage protein	none	0	0
PSAHM1_00194	112270	113352	1082	+	ClpP ATP-dependent protease (T4-GC 2113)	none	3	1
PSAHM1_00195	113352	113546	194	+	hypothetical protein	none	1	1
PSAHM1_00196	113681	114247	566	+	phage protein	none	0	0
PSAHM1_00197	114244	114453	209	+	hypothetical protein	none	0	0
PSAHM1_00198	114456	114710	254	+	hypothetical protein	none	1	1
PSAHM1_00199	114707	114973	266	+	phage protein	none	34	2
PSAHM1_00200	114960	115196	236	+	hypothetical protein	none	2	2
PSAHM1_00201	115193	115768	575	+	DNA N-6-adenine-methyltransferase (Dam)	none	1	0
PSAHM1_00202	115770	116057	287	+	hypothetical protein	none	2	2
PSAHM1_00203	116054	116449	395	+	hypothetical protein	none	0	0
PSAHM1_00204	116446	116688	242	+	hypothetical protein	none	1	1
PSAHM1_00205	116811	116969	158	+	hypothetical protein	none	0	0
PSAHM1_00206	117010	117291	281	-	hypothetical protein	none	0	0
PSAHM1_00207	117291	117563	272	-	hypothetical protein	none	2	2
PSAHM1_00208	117704	119119	1415	+	AAA ATPase	none	2	0
PSAHM1_00209	119129	119539	410	+	phage protein	none	3	0
PSAHM1_00210	119558	119740	182	+	phage protein (T4-GC 1614)	none	0	0
PSAHM1_00211	119737	119898	161	+	hypothetical protein	none	1	1
PSAHM1_00212	119891	120319	428	+	phage protein	none	1	1
PSAHM1_00213	120309	120755	446	+	hypothetical protein	none	1	1
PSAHM1_00214	120742	121026	284	+	hypothetical protein	none	3	3
PSAHM1_00215	121113	121628	515	+	hypothetical protein	none	1	1
PSAHM1_00216	121625	121831	206	+	hypothetical protein	none	2	0
PSAHM1_00217	121821	122213	392	+	hypothetical protein	none	3	3
PSAHM1_00218	122210	122686	476	+	hypothetical protein	none	0	0
PSAHM1_00219	122683	123126	443	+	hypothetical protein	none	0	0
PSAHM1_00220	123181	123363	182	+	hypothetical protein	none	0	0
PSAHM1_00221	123360	123542	182	+	hypothetical protein	none	0	0
PSAHM1_00222	123557	123694	137	+	hypothetical protein	none	0	0
PSAHM1_00223	123726	124463	737	+	Dam DNA adenine Methylase (T4-GC 38; PSA PC2)	none	42	0
PSAHM1_00224	124473	124730	257	+	hypothetical protein	none	0	0
PSAHM1_00225	124800	124964	164	+	regulatory protein (MerR HTH family)	none	2	0
PSAHM1_00226	124992	126482	1490	+	phage protein (T4-GC 1725)	none	3	0
PSAHM1_00227	126483	128237	1754	+	transcription regulatory protein, T5orf172 domain	none	0	0
