# Supplementary material for: Comparative Omics and Trait Analyses of Marine Pseudoalteromonas Phages Advance the Phage OTU Concept
Source: Front Microbiol. 2017 Jul 6;8:1241. doi: 10.3389/fmicb.2017.01241 (PMC5498523; doi:10.3389/fmicb.2017.01241)
Supplement: Supplementary file 4 [file Data_Sheet_4.csv]

CDS	Length	MolWt	SeqCvg	SeqCnt	norm_SeqCnt	SpecCnt	norm_spec_cnt	NSAF_total	per_phg_NSAF	sqrt_NSAF1000	MolWt_10-3	gel_band_x1	gel_band_x2	phage_label	R code for model SDS-PAGE band
PSAHS1_00030	321	33929	0.707	28	0.087227414	2477	7.716510903	0.20927	0.784788099	14.46616743	33.929	81	90	HS1	lines(c(81,90),c(33.929,33.929), lwd=78.4788099338169)
PSAHS1_00024	160	17542	0.612	10	0.0625	121	0.75625	0.02051	0.076912481	4.52879675	17.542	81	90	HS1	lines(c(81,90),c(17.542,17.542), lwd=7.6912481243424)
PSAHS1_00032	502	56665	0.416	20	0.039840637	114	0.227091633	0.00616	0.023095777	2.481934729	56.665	81	90	HS1	lines(c(81,90),c(56.665,56.665), lwd=2.3095776528268)
PSAHS1_00016	779	82813	0.362	21	0.026957638	108	0.138639281	0.00376	0.014099955	1.939071943	82.813	81	90	HS1	lines(c(81,90),c(82.813,82.813), lwd=1.40999551860975)
PSAHS1_00013	770	81266	0.299	19	0.024675325	292	0.379220779	0.01028	0.038567684	3.206243908	81.266	81	90	HS1	lines(c(81,90),c(81.266,81.266), lwd=3.85676840580957)
PSAHS1_00028	413	44188	0.264	11	0.026634383	42	0.101694915	0.00276	0.010342622	1.661324773	44.188	81	90	HS1	lines(c(81,90),c(44.188,44.188), lwd=1.03426224952636)
PSAHS1_00015	303	33626	0.254	6	0.01980198	58	0.191419142	0.00519	0.019467797	2.27815715	33.626	81	90	HS1	lines(c(81,90),c(33.626,33.626), lwd=1.94677965779935)
PSAHS1_00021	140	15866	0.243	2	0.014285714	12	0.085714286	0.00232	0.008717353	1.523154621	15.866	81	90	HS1	lines(c(81,90),c(15.866,15.866), lwd=0.871735324600792)
PSAHS1_00020	372	39723	0.239	6	0.016129032	28	0.075268817	0.00204	0.007655023	1.428285686	39.723	81	90	HS1	lines(c(81,90),c(39.723,39.723), lwd=0.765502345975606)
PSAHS1_00023	139	15704	0.187	2	0.014388489	2	0.014388489	0.00039	0.001463345	0.6244998	15.704	81	90	HS1	lines(c(81,90),c(15.704,15.704), lwd=0.146334466959366)
PSAHS1_00035	398	44721	0.171	6	0.015075377	20	0.050251256	0.00136	0.005110676	1.166190379	44.721	81	90	HS1	lines(c(81,90),c(44.721,44.721), lwd=0.511067610737483)
PSAHS1_00020	172	17916	0.151	2	0.011627907	9	0.052325581	0.00142	0.00532164	1.191637529	17.916	81	90	HS1	lines(c(81,90),c(17.916,17.916), lwd=0.532164006296995)
PSAHS1_00014	867	92076	0.145	11	0.012687428	38	0.043829296	0.00119	0.004457547	1.090871211	92.076	81	90	HS1	lines(c(81,90),c(92.076,92.076), lwd=0.445754702698598)
PSAHP1_00022	319	35302	0.69	29	0.090909091	864	2.70846395	0.06531	0.711526008	8.081460264	35.302	11	20	HP1	lines(c(11,20),c(35.302,35.302), lwd=71.1526007967817)
PSAHP1_00013	1611	175561	0.391	55	0.034140286	161	0.099937927	0.00241	0.026254156	1.55241747	175.561	11	20	HP1	lines(c(11,20),c(175.561,175.561), lwd=2.62541556337356)
PSAHP1_00030	651	70408	0.364	25	0.038402458	103	0.158218126	0.00382	0.041564634	1.954482029	70.408	11	20	HP1	lines(c(11,20),c(70.408,70.408), lwd=4.15646335477445)
PSAHP1_00029	751	80579	0.354	27	0.035952064	180	0.239680426	0.00578	0.062965157	2.404163056	80.579	11	20	HP1	lines(c(11,20),c(80.579,80.579), lwd=6.29651566083371)
PSAHP1_00012	600	64670	0.337	14	0.023333333	83	0.138333333	0.00334	0.036340807	1.827566688	64.67	11	20	HP1	lines(c(11,20),c(64.67,64.67), lwd=3.63408065450692)
PSAHP1_00025	567	64046	0.31	13	0.02292769	69	0.121693122	0.00293	0.031969346	1.711724277	64.046	11	20	HP1	lines(c(11,20),c(64.046,64.046), lwd=3.19693459757733)
PSAHP1_00018	321	35112	0.24	4	0.012461059	11	0.034267913	0.00083	0.009002339	0.911043358	35.112	11	20	HP1	lines(c(11,20),c(35.112,35.112), lwd=0.900233919594103)
PSAHP1_00020	265	30280	0.204	3	0.011320755	7	0.026415094	0.00064	0.006939367	0.8	30.28	11	20	HP1	lines(c(11,20),c(30.28,30.28), lwd=0.693936746939262)
PSAHP1_00017	197	21301	0.173	2	0.010152284	3	0.015228426	0.00037	0.004000578	0.608276253	21.301	11	20	HP1	lines(c(11,20),c(21.301,21.301), lwd=0.40005780552336)
PSAHP1_00021	176	18107	0.165	8	0.045454545	43	0.244318182	0.00589	0.064183516	2.42693222	18.107	11	20	HP1	lines(c(11,20),c(18.107,18.107), lwd=6.41835164884163)
PSAHP1_00016	400	45242	0.078	2	0.005	8	0.02	0.00048	0.005254093	0.692820323	45.242	11	20	HP1	lines(c(11,20),c(45.242,45.242), lwd=0.525409251254013)
PSAHS6_00041	142	15573	0.613	6	0.042253521	49	0.345070423	0.01232	0.083031778	3.509985755	15.573	191	200	HS6	lines(c(191,200),c(15.573,15.573), lwd=8.30317776204151)
PSAHS6_00039	307	33983	0.57	35	0.114006515	564	1.83713355	0.0656	0.44205604	8.099382693	33.983	191	200	HS6	lines(c(191,200),c(33.983,33.983), lwd=44.205603975695)
PSAHS6_00044	1196	128772	0.501	59	0.049331104	213	0.178093645	0.00636	0.042853374	2.521904043	128.772	191	200	HS6	lines(c(191,200),c(128.772,128.772), lwd=4.28533742732079)
PSAHS6_00043	256	27254	0.492	15	0.05859375	125	0.48828125	0.01743	0.117491554	4.174925149	27.254	191	200	HS6	lines(c(191,200),c(27.254,27.254), lwd=11.7491553951082)
PSAHS6_00048	120	13288	0.417	4	0.033333333	7	0.058333333	0.00208	0.014036324	1.44222051	13.288	191	200	HS6	lines(c(191,200),c(13.288,13.288), lwd=1.40363243120226)
PSAHS6_00035	61	6790	0.41	3	0.049180328	10	0.163934426	0.00585	0.039446345	2.418677324	6.79	191	200	HS6	lines(c(191,200),c(6.79,6.79), lwd=3.94463446707894)
PSAHS6_00030	528	58251	0.383	18	0.034090909	107	0.202651515	0.00724	0.048762555	2.690724809	58.251	191	200	HS6	lines(c(191,200),c(58.251,58.251), lwd=4.87625552398186)
PSAHS6_00036	381	41431	0.365	17	0.044619423	255	0.669291339	0.0239	0.161046691	4.888762625	41.431	191	200	HS6	lines(c(191,200),c(41.431,41.431), lwd=16.1046690644128)
PSAHS6_00047	234	26167	0.274	4	0.017094017	9	0.038461538	0.00137	0.009254719	1.170469991	26.167	191	200	HS6	lines(c(191,200),c(26.167,26.167), lwd=0.925471932660828)
PSAHS6_00031	493	55380	0.262	12	0.024340771	29	0.058823529	0.0021	0.014154277	1.449137675	55.38	191	200	HS6	lines(c(191,200),c(55.38,55.38), lwd=1.41542766171656)
PSAHS6_00046	710	76703	0.206	11	0.015492958	32	0.045070423	0.00161	0.010844967	1.268857754	76.703	191	200	HS6	lines(c(191,200),c(76.703,76.703), lwd=1.08449668728705)
PSAHS6_00037	128	14011	0.125	2	0.015625	7	0.0546875	0.00195	0.013159054	1.396424004	14.011	191	200	HS6	lines(c(191,200),c(14.011,14.011), lwd=1.31590540425211)
PSAHS6_00050	623	69217	0.106	5	0.008025682	10	0.016051364	0.00057	0.003862323	0.754983444	69.217	191	200	HS6	lines(c(191,200),c(69.217,69.217), lwd=0.386232267242079)
PSAHS2_00055	750	78370	0.635	43	0.057333333	451	0.601333333	0.02147	0.050267551	4.633573135	78.37	151	160	HS2	lines(c(151,160),c(78.37,78.37), lwd=5.0267551361308)
PSAHS2_00012	498	55644	0.608	36	0.072289157	380	0.763052209	0.02725	0.063786196	5.220153254	55.644	151	160	HS2	lines(c(151,160),c(55.644,55.644), lwd=6.37861963952163)
PSAHS2_00003	321	34303	0.555	35	0.109034268	1671	5.205607477	0.18587	0.435154891	13.63341483	34.303	151	160	HS2	lines(c(151,160),c(34.303,34.303), lwd=43.5154891128467)
PSAHS2_00058	155	17835	0.542	8	0.051612903	52	0.335483871	0.01198	0.028044267	3.46121366	17.835	151	160	HS2	lines(c(151,160),c(17.835,17.835), lwd=2.80442672640156)
PSAHS2_00052	649	69402	0.487	34	0.05238829	472	0.727272727	0.02597	0.060795265	5.096076922	69.402	151	160	HS2	lines(c(151,160),c(69.402,69.402), lwd=6.07952646982157)
PSAHS2_00057	393	41883	0.483	29	0.073791349	898	2.284987277	0.08159	0.191010059	9.032718306	41.883	151	160	HS2	lines(c(151,160),c(41.883,41.883), lwd=19.1010058743312)
PSAHS2_00007	381	42758	0.444	14	0.036745407	47	0.12335958	0.0044	0.010312058	2.097617696	42.758	151	160	HS2	lines(c(151,160),c(42.758,42.758), lwd=1.03120576932341)
PSAHS2_00060	142	15524	0.437	7	0.049295775	37	0.26056338	0.0093	0.021781402	3.049590136	15.524	151	160	HS2	lines(c(151,160),c(15.524,15.524), lwd=2.17814020529699)
PSAHS2_00054	289	31672	0.408	10	0.034602076	126	0.435986159	0.01557	0.036445604	3.945883931	31.672	151	160	HS2	lines(c(151,160),c(31.672,31.672), lwd=3.64456041832729)
PSAHS2_00053	873	93126	0.383	26	0.02978236	262	0.300114548	0.01072	0.025087622	3.274141109	93.126	151	160	HS2	lines(c(151,160),c(93.126,93.126), lwd=2.50876221163026)
PSAHS2_00001	188	20189	0.277	5	0.026595745	78	0.414893617	0.01481	0.034682405	3.848376281	20.189	151	160	HS2	lines(c(151,160),c(20.189,20.189), lwd=3.46824049940619)
PSAHS2_00059	140	15617	0.207	2	0.014285714	7	0.05	0.00179	0.004179674	1.337908816	15.617	151	160	HS2	lines(c(151,160),c(15.617,15.617), lwd=0.417967444800233)
PSAHS2_00061	185	19532	0.2	5	0.027027027	74	0.4	0.01428	0.033437396	3.778888726	19.532	151	160	HS2	lines(c(151,160),c(19.532,19.532), lwd=3.34373955840186)
PSAH105_1_CDS_28	321	33929	0.729	37	0.115264798	2895	9.018691589	0.21746		14.74652501	33.929	NA	NA	NA	NA
PSAH105_1_CDS_43	779	82813	0.646	43	0.055198973	233	0.299101412	0.00721		2.685144316	82.813	NA	NA	NA	NA
PSAH105_1_CDS_35	160	17542	0.569	9	0.05625	126	0.7875	0.01899		4.357751714	17.542	NA	NA	NA	NA
PSAH105_1_CDS_30	413	44188	0.55	20	0.04842615	114	0.276029056	0.00666		2.58069758	44.188	NA	NA	NA	NA
PSAH105_1_CDS_26	502	56665	0.452	29	0.057768924	184	0.366533865	0.00884		2.973213749	56.665	NA	NA	NA	NA
PSAH105_1_CDS_38	140	15866	0.407	5	0.035714286	57	0.407142857	0.00982		3.133687923	15.866	NA	NA	NA	NA
PSAH105_1_CDS_44	303	33626	0.36	8	0.02640264	133	0.438943894	0.01058		3.252691193	33.626	NA	NA	NA	NA
PSAH105_1_CDS_39	397	42551	0.327	14	0.035264484	38	0.095717884	0.00231		1.519868415	42.551	NA	NA	NA	NA
PSAH105_1_CDS_20	398	44721	0.334	14	0.035175879	36	0.090452261	0.00218		1.476482306	44.721	NA	NA	NA	NA
PSAH105_1_CDS_37	130	14197	0.292	2	0.015384615	2	0.015384615	0.00037		0.608276253	14.197	NA	NA	NA	NA
PSAH105_1_CDS_46	739	77805	0.291	28	0.037889039	305	0.412719892	0.00995		3.154362059	77.805	NA	NA	NA	NA
PSAH105_1_CDS_46	197	21903	0.259	7	0.035532995	61	0.30964467	0.00747		2.733130074	21.903	NA	NA	NA	NA
PSAH105_1_CDS_45	867	92076	0.198	13	0.014994233	50	0.057670127	0.00139		1.178982612	92.076	NA	NA	NA	NA
PSAH105_1_CDS_36	139	15704	0.187	2	0.014388489	4	0.028776978	0.00069		0.830662386	15.704	NA	NA	NA	NA
PSAHM1_00107	357	39922	0.616	25	0.070028011	905	2.535014006	0.06875	0.351777398	8.291561976	39.922	51	60	HM1	lines(c(51,60),c(39.922,39.922), lwd=35.1777398280165)
PSAHM1_00108	125	13298	0.592	9	0.072	296	2.368	0.06422	0.328601293	8.013738204	13.298	51	60	HM1	lines(c(51,60),c(13.298,13.298), lwd=32.8601292650269)
PSAHM1_00001	182	20509	0.467	6	0.032967033	55	0.302197802	0.0082	0.041935215	2.863564213	20.509	51	60	HM1	lines(c(51,60),c(20.509,20.509), lwd=4.19352147121064)
PSAHM1_00112	359	39675	0.357	9	0.025069638	87	0.242339833	0.00657	0.033628878	2.563201124	39.675	51	60	HM1	lines(c(51,60),c(39.675,39.675), lwd=3.36288776779688)
PSAHM1_00141	886	96573	0.319	23	0.025959368	143	0.161399549	0.00438	0.022397002	2.092844954	96.573	51	60	HM1	lines(c(51,60),c(96.573,96.573), lwd=2.23970018078654)
PSAHM1_00103	295	31804	0.302	7	0.023728814	60	0.203389831	0.00552	0.028223886	2.349468025	31.804	51	60	HM1	lines(c(51,60),c(31.804,31.804), lwd=2.82238856490725)
PSAHM1_00084	119	13240	0.294	2	0.016806723	2	0.016806723	0.00046	0.002332226	0.678232998	13.24	51	60	HM1	lines(c(51,60),c(13.24,13.24), lwd=0.233222584495137)
PSAHM1_00110	178	19939	0.258	5	0.028089888	70	0.393258427	0.01066	0.054571464	3.264965543	19.939	51	60	HM1	lines(c(51,60),c(19.939,19.939), lwd=5.45714642933847)
PSAHM1_00096	459	49333	0.246	10	0.021786492	93	0.202614379	0.00549	0.028116278	2.343074903	49.333	51	60	HM1	lines(c(51,60),c(49.333,49.333), lwd=2.81162782419138)
PSAHM1_00140	259	29016	0.228	4	0.015444015	25	0.096525097	0.00262	0.01339454	1.618641406	29.016	51	60	HM1	lines(c(51,60),c(29.016,29.016), lwd=1.33945403257342)
PSAHM1_00089	205	22149	0.224	3	0.014634146	5	0.024390244	0.00066	0.003384572	0.81240384	22.149	51	60	HM1	lines(c(51,60),c(22.149,22.149), lwd=0.338457165303919)
PSAHM1_00083	491	53094	0.145	4	0.00814664	18	0.036659878	0.00099	0.005087197	0.994987437	53.094	51	60	HM1	lines(c(51,60),c(53.094,53.094), lwd=0.508719731149271)
PSAHM1_00092	372	42260	0.14	4	0.010752688	9	0.024193548	0.00066	0.003357277	0.81240384	42.26	51	60	HM1	lines(c(51,60),c(42.26,42.26), lwd=0.335727672035339)
PSAHM1_00101	185	19438	0.135	2	0.010810811	3	0.016216216	0.00044	0.002250283	0.663324958	19.438	51	60	HM1	lines(c(51,60),c(19.438,19.438), lwd=0.225028277472335)
PSAHM1_00095	175	19134	0.126	2	0.011428571	62	0.354285714	0.00961	0.049163321	3.1	19.134	51	60	HM1	lines(c(51,60),c(19.134,19.134), lwd=4.91633208115749)
PSAHM1_00090	330	35761	0.124	3	0.009090909	10	0.03030303	0.00082	0.004205074	0.905538514	35.761	51	60	HM1	lines(c(51,60),c(35.761,35.761), lwd=0.420507387195778)
PSAHM1_00086	240	26323	0.121	2	0.008333333	2	0.008333333	0.00023	0.001156395	0.479583152	26.323	51	60	HM1	lines(c(51,60),c(26.323,26.323), lwd=0.115639531478839)
PSAHM1_00115	468	48090	0.118	4	0.008547009	76	0.162393162	0.0044	0.022534883	2.097617696	48.09	51	60	HM1	lines(c(51,60),c(48.09,48.09), lwd=2.25348830574148)
PSAHM1_00082	293	32556	0.102	2	0.006825939	7	0.023890785	0.00065	0.003315263	0.806225775	32.556	51	60	HM1	lines(c(51,60),c(32.556,32.556), lwd=0.331526301850596)
PSAHM1_00109	489	53586	0.039	2	0.00408998	2	0.00408998	0.00011	0.000567556	0.331662479	53.586	51	60	HM1	lines(c(51,60),c(53.586,53.586), lwd=0.0567555982718228)
PSAHS5_00057	321	33929	0.729	37	0.115264798	2895	9.018691589	0.21746	0.71552447	14.74652501	33.929	111	120	HS5	lines(c(111,120),c(33.929,33.929), lwd=71.5524469993254)
PSAHS5_00043	779	82813	0.646	43	0.055198973	233	0.299101412	0.00721	0.023730092	2.685144316	82.813	111	120	HS5	lines(c(111,120),c(82.813,82.813), lwd=2.37300918028319)
PSAHS5_00051	160	17542	0.569	9	0.05625	126	0.7875	0.01899	0.062478633	4.357751714	17.542	111	120	HS5	lines(c(111,120),c(17.542,17.542), lwd=6.24786328008358)
PSAHS5_00055	413	44188	0.55	20	0.04842615	114	0.276029056	0.00666	0.021899578	2.58069758	44.188	111	120	HS5	lines(c(111,120),c(44.188,44.188), lwd=2.18995784289797)
PSAHS5_00059	502	56665	0.452	29	0.057768924	184	0.366533865	0.00884	0.029080044	2.973213749	56.665	111	120	HS5	lines(c(111,120),c(56.665,56.665), lwd=2.90800441038482)
PSAHS5_00048	140	15866	0.407	5	0.035714286	57	0.407142857	0.00982	0.032301878	3.133687923	15.866	111	120	HS5	lines(c(111,120),c(15.866,15.866), lwd=3.23018781827451)
PSAHS5_00042	303	33626	0.36	8	0.02640264	133	0.438943894	0.01058	0.034824907	3.252691193	33.626	111	120	HS5	lines(c(111,120),c(33.626,33.626), lwd=3.48249071717164)
PSAHS5_00047	397	42551	0.327	14	0.035264484	38	0.095717884	0.00231	0.00759406	1.519868415	42.551	111	120	HS5	lines(c(111,120),c(42.551,42.551), lwd=0.759406036202235)
PSAHS5_00062	398	44721	0.334	14	0.035175879	36	0.090452261	0.00218	0.007176297	1.476482306	44.721	111	120	HS5	lines(c(111,120),c(44.721,44.721), lwd=0.717629666054109)
PSAHS5_00049	130	14197	0.292	2	0.015384615	2	0.015384615	0.00037	0.001220584	0.608276253	14.197	111	120	HS5	lines(c(111,120),c(14.197,14.197), lwd=0.122058379098092)
PSAHS5_00040	739	77805	0.291	28	0.037889039	305	0.412719892	0.00995	0.032744349	3.154362059	77.805	111	120	HS5	lines(c(111,120),c(77.805,77.805), lwd=3.27443486552053)
PSAHS5_00040	197	21903	0.259	7	0.035532995	61	0.30964467	0.00747	0.024566572	2.733130074	21.903	111	120	HS5	lines(c(111,120),c(21.903,21.903), lwd=2.45665722397936)
PSAHS5_00041	867	92076	0.198	13	0.014994233	50	0.057670127	0.00139	0.004575429	1.178982612	92.076	111	120	HS5	lines(c(111,120),c(92.076,92.076), lwd=0.457542943562629)
PSAHS5_00050	139	15704	0.187	2	0.014388489	4	0.028776978	0.00069	0.002283106	0.830662386	15.704	111	120	HS5	lines(c(111,120),c(15.704,15.704), lwd=0.228310637161899)
